# Supplementary material for: Embedding of HIV Egress within Cortical F-Actin
Source: Pathogens. 2022 Jan 3;11(1):56. doi: 10.3390/pathogens11010056 (PMC8777837; doi:10.3390/pathogens11010056)
Supplement: Supplementary file 1 [file pathogens-11-00056-s001.zip]

Archive with 3 entries (3 files):
- doi_10.5061_dryad.dbrv15f1r__v1.zip
- pathogens-1483251-supplementary figures and movies.pdf
- pathogens-1483251-supplementary tables.pdf
